# Supplementary material for: Multi-Omics Characterization of a Glycerolipid Metabolism-Related Gene Enrichment Score in Colon Cancer
Source: Front Oncol. 2022 May 5;12:881953. doi: 10.3389/fonc.2022.881953 (PMC9117699; doi:10.3389/fonc.2022.881953)
Supplement: Supplementary file 1 [file Table_1.xlsx]

## Sheet: Supplementary Table
Supplementary Table. Baseline characteristics for TCGA-COAD and GSE39582 datasets.
		TCGA-COAD			GSE39582
		Healthy	Cancer		Cancer
		(N = 39)	(N = 430)		(N = 562)
Age, mean (IQR)
		70 (64-80)	66 (58-77)		67 (59-76)
Sex, n (%)
	Male	19 (48.7%)	232 (54.0%)		309 (55.0%)
	Female	20 (51.3%)	198 (46.0%)		253 (45.0%)
Tumor stage, n (%)
	I	-	73 (17.0%)		32 (5.7%)
	II	-	165 (38.4%)		262 (46.6%)
	III	-	121 (28.1%)		204 (36.3%)
	IV	-	60 (14.0%)		60 (10.7%)
	NA	-	11 (2.6%)		4 (0.7%)
IQR, inter-quartile range; NA, not available.
